# Supplementary material for: Deciphering the West Eurasian Genetic Footprints in Ancient South India
Source: Genes (Basel). 2023 Apr 23;14(5):963. doi: 10.3390/genes14050963 (PMC10218305; doi:10.3390/genes14050963)
Supplement: Supplementary file 1 [file genes-14-00963-s001.zip]

Archive with 1 entries (1 files):
- genes-2293510-supplementary.pdf
